# Supplementary material for: Photodynamic Inactivation of Microorganisms Using Semisynthetic Chlorophyll a Derivatives as Photosensitizers
Source: Molecules. 2022 Sep 6;27(18):5769. doi: 10.3390/molecules27185769 (PMC9653790; doi:10.3390/molecules27185769)
Supplement: Supplementary file 1 [file molecules-27-05769-s001.zip]

Archive with 1 entries (1 files):
- molecules-1836012-supplementary.pdf
